# Supplementary material for: Nance-Horan Syndrome-like 1 protein negatively regulates Scar/WAVE-Arp2/3 activity and inhibits lamellipodia stability and cell migration
Source: Nat Commun. 2021 Sep 28;12:5687. doi: 10.1038/s41467-021-25916-6 (PMC8478917; doi:10.1038/s41467-021-25916-6)
Supplement: Supplementary file 15 — Supplementary Software 1 [file 41467_2021_25916_MOESM15_ESM.zip]

Archive with 28 entries (23 files):
- Law et al NCOMMS-18-26320A-Z custom software  /
- Law et al NCOMMS-18-26320A-Z custom software  /.DS_Store
- __MACOSX/
- __MACOSX/Law et al NCOMMS-18-26320A-Z custom software  /
- __MACOSX/Law et al NCOMMS-18-26320A-Z custom software  /._.DS_Store
- Law et al NCOMMS-18-26320A-Z custom software  /20190201-Examples for-protrusion analysis/
- Law et al NCOMMS-18-26320A-Z custom software  /20190201-Examples for-protrusion analysis/.DS_Store
- __MACOSX/Law et al NCOMMS-18-26320A-Z custom software  /20190201-Examples for-protrusion analysis/
- __MACOSX/Law et al NCOMMS-18-26320A-Z custom software  /20190201-Examples for-protrusion analysis/._.DS_Store
- Law et al NCOMMS-18-26320A-Z custom software  /20190201-Examples for-protrusion analysis/protrusion1_vectors.mat
- Law et al NCOMMS-18-26320A-Z custom software  /20190201-Examples for-protrusion analysis/trackresults1.csv
- __MACOSX/Law et al NCOMMS-18-26320A-Z custom software  /20190201-Examples for-protrusion analysis/._trackresults1.csv
- Law et al NCOMMS-18-26320A-Z custom software  /20190211-Analysis of length distribution of lamellipodia.docx
- __MACOSX/Law et al NCOMMS-18-26320A-Z custom software  /._20190211-Analysis of length distribution of lamellipodia.docx
- Law et al NCOMMS-18-26320A-Z custom software  /20190211-Quantification of lamellipodia protrusion speed.docx
- __MACOSX/Law et al NCOMMS-18-26320A-Z custom software  /._20190211-Quantification of lamellipodia protrusion speed.docx
- Law et al NCOMMS-18-26320A-Z custom software  /all_protrusions.m
- __MACOSX/Law et al NCOMMS-18-26320A-Z custom software  /._all_protrusions.m
- Law et al NCOMMS-18-26320A-Z custom software  /cone_protrusions.m
- __MACOSX/Law et al NCOMMS-18-26320A-Z custom software  /._cone_protrusions.m
- Law et al NCOMMS-18-26320A-Z custom software  /displayAllProtrusionsMK.m
- __MACOSX/Law et al NCOMMS-18-26320A-Z custom software  /._displayAllProtrusionsMK.m
- Law et al NCOMMS-18-26320A-Z custom software  /GNU GENERAL PUBLIC LICENSE.docx
- __MACOSX/Law et al NCOMMS-18-26320A-Z custom software  /._GNU GENERAL PUBLIC LICENSE.docx
- Law et al NCOMMS-18-26320A-Z custom software  /main.m
- __MACOSX/Law et al NCOMMS-18-26320A-Z custom software  /._main.m
- Law et al NCOMMS-18-26320A-Z custom software  /main_protrusions.m
- __MACOSX/Law et al NCOMMS-18-26320A-Z custom software  /._main_protrusions.m
