# Supplementary material for: Nance-Horan Syndrome-like 1 protein negatively regulates Scar/WAVE-Arp2/3 activity and inhibits lamellipodia stability and cell migration
Source: Nat Commun. 2021 Sep 28;12:5687. doi: 10.1038/s41467-021-25916-6 (PMC8478917; doi:10.1038/s41467-021-25916-6)
Supplement: Supplementary file 15 — Supplementary Software 1 [file 41467_2021_25916_MOESM15_ESM.zip › Law et al NCOMMS-18-26320A-Z custom software /all_protrusions.m]

function data = all_protrusions(dpath)

listing = dir (fullfile (dpath, '*_vectors.mat'));
numFiles = length (listing);


for cell_number = 1:numFiles
    
    % Load in Protrusion .mat file from Danuser Edge Software
    extension_analysis = load (fullfile (dpath, sprintf ...
        ('protrusion%d_vectors.mat', cell_number)));
    namesPath = fieldnames (extension_analysis);
    
    % Extract Edge Coordinates (x,y), Protrusion & Normal Vectors (u,v)
    extensions = extension_analysis.(namesPath {1});
    normals = extension_analysis.(namesPath {2});
    
    for idx = 1:length(extensions)
        for jj = 1:length(extensions{idx,1}) 
            
            xyp  = [extensions{idx,1}(jj,1) extensions{idx,1}(jj,2)];
            xyn = [normals{idx,1}(jj,1) normals{idx,1}(jj,2)];
            
            xyp = xyp./norm(xyp);
            xyn = xyn./norm(xyn);
            
            costheta = dot (xyp, xyn) ./ ...
                (norm (xyp) .* norm (xyn));
            
            % protrusion?
            if costheta > 0             
                tmpProtrusionMag(jj,1) = hypot(extensions{idx,1}(jj,1),...
                    extensions{idx,1}(jj,2));               
            else                
                tmpProtrusionMag(jj,1) = NaN;          
            end           
        end
        
        data{cell_number,1}(idx,1) = nanmean(tmpProtrusionMag);
        data{cell_number,1}(idx,2) = ...
                        length(tmpProtrusionMag(~isnan(tmpProtrusionMag)));

        
        clear tmpProtrusionMag     
    end 
    clear protrusion normals extension_analysis
end
