# Supplementary material for: Nance-Horan Syndrome-like 1 protein negatively regulates Scar/WAVE-Arp2/3 activity and inhibits lamellipodia stability and cell migration
Source: Nat Commun. 2021 Sep 28;12:5687. doi: 10.1038/s41467-021-25916-6 (PMC8478917; doi:10.1038/s41467-021-25916-6)
Supplement: Supplementary file 15 — Supplementary Software 1 [file 41467_2021_25916_MOESM15_ESM.zip › Law et al NCOMMS-18-26320A-Z custom software /cone_protrusions.m]

function data = cone_protrusions(dpath,theta,scale)

listing = dir (fullfile (dpath, 'protrusion1_vectors.mat'));
numFiles = length (listing);

for cell_number = 1:numFiles
    
    % Load in Protrusion .mat file from Danuser Edge Software
    extension_analysis = load (fullfile (dpath, sprintf ...
        ('protrusion%d_vectors.mat', cell_number)));
    namesPath = fieldnames (extension_analysis);
    
    % Extract Edge Coordinates (x,y), Protrusion & Normal Vectors (u,v)
    extensions = extension_analysis.(namesPath {1});
    normals = extension_analysis.(namesPath {2});
    edge = extension_analysis.(namesPath {3});
    
    % Extract tracks for each cell
    track = csvread (fullfile (dpath, sprintf('trackresults%d.csv', cell_number)), 1,0);
    track_diff = [diff(track(:,1)) diff(track(:,2))];
    
    coneSize = cosd(theta);
    
    for idx = 1:length(extensions)-1
        for jj = 1:length(extensions{idx,1})
            
            c2e = [(edge{idx,1}(jj,1)*scale)-(track(idx,1)) (edge{idx,1}(jj,2)*scale)-(track(idx,2))];
            
            td = [track_diff(idx,1) track_diff(idx,2)];
            
            xyp  = [extensions{idx,1}(jj,1) extensions{idx,1}(jj,2)];
            
            xyn = [normals{idx,1}(jj,1) normals{idx,1}(jj,2)];
            
            costheta_cone = dot (c2e, td) ./ ...
                (norm (c2e) .* norm (td));
            
            costheta_normals = dot (xyp, xyn) ./ ...
                (norm (xyp) .* norm (xyn));
            
            % Screen for Protrusions Inside Cone
            if (costheta_cone >= coneSize) && (costheta_normals > 0)
                
                tmpProtrusionMag(jj,1) = hypot(extensions{idx,1}(jj,1),...
                    extensions{idx,1}(jj,2));
                
            else
                tmpProtrusionMag(jj,1) = NaN;
                
            end
            
        end
        data{cell_number,1}(idx,1) = nanmean(tmpProtrusionMag);
        data{cell_number,1}(idx,2) = ...
            length(tmpProtrusionMag(~isnan(tmpProtrusionMag)));

        
        clear tmpProtrusionMag

    end
    clear extensions normals extension_analysis edge track_diff
    
end
