# Supplementary material for: Nance-Horan Syndrome-like 1 protein negatively regulates Scar/WAVE-Arp2/3 activity and inhibits lamellipodia stability and cell migration
Source: Nat Commun. 2021 Sep 28;12:5687. doi: 10.1038/s41467-021-25916-6 (PMC8478917; doi:10.1038/s41467-021-25916-6)
Supplement: Supplementary file 15 — Supplementary Software 1 [file 41467_2021_25916_MOESM15_ESM.zip › Law et al NCOMMS-18-26320A-Z custom software /displayAllProtrusionsMK.m]

dpath = uigetdir('');

listing = dir (fullfile (dpath, '*_vectors.mat'));
numFiles = length (listing);
blank = ones(1024,1024);
%%
for cell_number = 1:numFiles
    
    % Load in Protrusion .mat file from Danuser Edge Software
    extension_analysis = load (fullfile (dpath, sprintf ...
        ('protrusion%d_vectors.mat', cell_number)));
    namesPath = fieldnames (extension_analysis);
    
    % Extract Edge Coordinates (x,y), Protrusion & Normal Vectors (u,v)
    extensions = extension_analysis.(namesPath {1});
    normals = extension_analysis.(namesPath {2});
    edge = extension_analysis.(namesPath {3});
    
    for idx = 1:length(extensions)
        im = imread(fullfile (dpath, sprintf ...
            ('Image_%d_Airyscan Processing.tif', cell_number)),idx);
        imshow(blank)
        hold all
        for jj = 1:length(extensions{idx,1})
            
            xyp  = [extensions{idx,1}(jj,1) extensions{idx,1}(jj,2)];
            xyn = [normals{idx,1}(jj,1) normals{idx,1}(jj,2)];
            
            costheta = dot (xyp, xyn) ./ ...
                (norm (xyp) .* norm (xyn));
            
            if costheta > 0
                plot(edge{idx,1}(jj,1),...
                    edge{idx,1}(jj,2),'.b','markersize',12);
            elseif costheta < 0
                plot(edge{idx,1}(jj,1),...
                    edge{idx,1}(jj,2),'.r','markersize',12);
            end
        end
        
        im_overlay = getframe();
        im_over = im_overlay.cdata;
        
        imwrite(im_over, fullfile(dpath, ...
            sprintf('Movie_ID%d.tif',cell_number)), ...
            'writemode', 'append');
        
        display([sprintf('frame %d of ',idx), num2str(length(extensions))]);
        hold off
        
    end
end
