# Supplementary material for: Nance-Horan Syndrome-like 1 protein negatively regulates Scar/WAVE-Arp2/3 activity and inhibits lamellipodia stability and cell migration
Source: Nat Commun. 2021 Sep 28;12:5687. doi: 10.1038/s41467-021-25916-6 (PMC8478917; doi:10.1038/s41467-021-25916-6)
Supplement: Supplementary file 15 — Supplementary Software 1 [file 41467_2021_25916_MOESM15_ESM.zip › Law et al NCOMMS-18-26320A-Z custom software /main.m]

dpath = uigetdir();

movie_type = questdlg('Protrusion Source?', ...
    'Start Analysis', ...
    'All Protrusions', 'Largest Area', 'Cone', ...
    'All Protrusions');

if strcmp(movie_type, 'All Protrusions')

    data = all_protrusions(dpath);

elseif strcmp(movie_type, 'Largest Area')

    data = main_protrusions(dpath);

elseif strcmp(movie_type, 'Cone')
    
  theta = 120;
  scale = 0.12;
  
  data = cone_protrusions(dpath,theta,scale);

end
