# Supplementary material for: Nance-Horan Syndrome-like 1 protein negatively regulates Scar/WAVE-Arp2/3 activity and inhibits lamellipodia stability and cell migration
Source: Nat Commun. 2021 Sep 28;12:5687. doi: 10.1038/s41467-021-25916-6 (PMC8478917; doi:10.1038/s41467-021-25916-6)
Supplement: Supplementary file 15 — Supplementary Software 1 [file 41467_2021_25916_MOESM15_ESM.zip › Law et al NCOMMS-18-26320A-Z custom software /main_protrusions.m]

function data = main_protrusions(dpath)

listing = dir (fullfile (dpath, '*_vectors.mat'));
numFiles = length (listing);

for cell_number = 1:numFiles;
    
    % Load in Protrusion .mat file
    extension_analysis = load (fullfile (dpath, sprintf ...
        ('protrusion%d_vectors.mat', cell_number)));
    namesPath = fieldnames (extension_analysis);
    
    % Extract Edge Coordinates (x,y), Protrusion & Normal Vectors (u,v)
    extensions = extension_analysis.(namesPath {1});
    normals = extension_analysis.(namesPath {2});
   
    for idx = 1:length(extensions)
        for jj = 1:length(extensions{idx,1}) % gives 1978 on idx = 1
            
            xyp  = [extensions{idx,1}(jj,1) extensions{idx,1}(jj,2)];
            xyn = [normals{idx,1}(jj,1) normals{idx,1}(jj,2)];
            
            xyp = xyp./norm(xyp);
            xyn = xyn./norm(xyn);
            
            costheta = dot (xyp, xyn) ./ ...
                (norm (xyp) .* norm (xyn));
            
            % protrusion?
            if costheta > 0
                
                protrusions(jj,1) = extensions{idx,1}(jj,1);
                protrusions(jj,2) = extensions{idx,1}(jj,2);
                
                % retraction?
            elseif costheta < 0
                
                protrusions(jj,1) = 0;
                protrusions(jj,2) = 0;
                
            end
        end
        
        protrusions(:,3) = logical (protrusions (:,1));
        
        measurements_p = regionprops (logical (protrusions (:,3)), 'Area');
        
        output_p = max ([measurements_p.Area]);
        output_sequence_p = ones (output_p,1);
        
        [r_prot,lags_prot] = xcorr (protrusions(:,3), output_sequence_p);
        
        [~,I_p] = max (abs (r_prot));
        lagDiff_p = lags_prot (I_p);
        
        
        if lagDiff_p == 0
            lagDiff_p = 1;
        end
        
        mainProtrusion = protrusions (lagDiff_p:lagDiff_p+output_p, :);
        mainProtrusion = mainProtrusion (2:end, :);
        
        tmpProtrusionMag = hypot(mainProtrusion(:,1),mainProtrusion(:,2));
        
        data{cell_number,1}(idx,1) = nanmean(tmpProtrusionMag);
        data{cell_number,1}(idx,2) = output_p;
        
        clear tmpProtrusionMag

    end
    
     clear protrusion protrusions normals extension_analysis

end
