# Supplementary material for: Nance-Horan Syndrome-like 1 protein negatively regulates Scar/WAVE-Arp2/3 activity and inhibits lamellipodia stability and cell migration
Source: Nat Commun. 2021 Sep 28;12:5687. doi: 10.1038/s41467-021-25916-6 (PMC8478917; doi:10.1038/s41467-021-25916-6)
Supplement: Supplementary file 17 — Source Data [file 41467_2021_25916_MOESM17_ESM.xlsx]

## Sheet: Fig. 2B
Control	NHSL1 CRISPR 2	NHSL1 CRISPR 21
100	28.3105	39.897
100	25.8915	24.1213
100	-0.402221	28.8281

## Sheet: Fig. 2D
Control	NHSL1 CRISPR 2	NHSL1 CRISPR 21
0.362219	0.367688	0.43362
0.491393	0.309064	0.869375
0.655741	0.198609	0.649094
0.76768	0.568912	0.397591
0.342979	0.936346	0.696926
0.444761	0.587264	0.638515
0.191721	0.619727	0.34117
0.401014	0.669826	0.393358
0.378645	0.518172	0.464481
0.808223	0.089784	0.222214
0.764469	0.467569	0.411977
1.04307	0.573731	0.753735
1.03865	0.573359	0.799571
0.272653	0.204623	1.43744
0.397447	0.718933	0.679273
0.451804	0.665931	0.658803
0.645583	0.717186	0.829479
0.325542	0.421141	0.729352
0.489669	0.514459	0.389565
0.392324	0.63988	1.05495
0.326079	0.31638	0.960012
0.569061	0.224709	0.49234
0.896542	0.638667	0.640613
0.326341	0.396101	0.608113
0.30464	0.74211	1.01768
0.80883	0.592743	0.757103
0.431167	0.439334	0.378542
0.239442	1.06539	0.636836
0.224883	0.861531	0.645575
0.439897	1.57985	0.30237
0.903589	0.706637	0.758102
0.590341	0.995304	0.699506
0.358897	1.02079	0.247981
0.751604	0.315881	0.50956
0.706828	1.21452	0.22606
0.70322	0.240784	0.398216
0.404179	0.358335	0.580407
0.407773	0.220377	0.601341
0.282012	0.345345	0.597065
0.571846	0.560963	0.562046
0.966057	0.236444	0.466986
0.239687	0.338375	0.579875
0.471139	0.583999	0.649945
0.255691	0.658416	0.796441
0.4134	0.288749	0.681217
0.558366	0.315734	0.616744
0.536026	0.697628	0.662597
0.440245	0.449628	0.67337
0.300182	0.43268	0.493672
0.502229	0.473715	0.438631
0.394308	0.666123	0.594037
0.271932	0.293344	0.409461
0.254091	0.294562	0.577385
0.684365	0.318511	0.404069
1.19548	0.406759	0.434844
0.263515	0.440385	0.620795
0.127753	0.411789	0.652925
0.167791	0.538141	0.527941
0.240357	0.589656	0.696771
0.25386	0.619047	0.519737
0.043987	0.63197	0.62715
0.311866	0.778386	0.56511
0.650557	0.686014	0.741064
0.215224	0.389724	0.473599
0.46478	0.26004	0.159877
0.153557	0.593173	0.662982
0.304331	0.827275	0.278391
0.210408	0.632219	0.848227
0.09953	0.629204	0.748267
0.480731	0.325692	0.495309
0.371118	0.648001	0.404685
0.190835	0.616205	0.413423
0.449199	0.767095	0.610408
0.160335	0.739673	0.40475
0.144573	0.727729	0.801696
0.121627	1.21348	0.437199
0.113354	0.495819	0.405066
0.748061	0.297643	0.724236
0.711905	0.436283	0.49256
0.618955	0.696704	0.628885
0.651428	0.705845	0.989329
0.27267	0.602717	0.218415
0.263394	1.05993	0.808554
0.399626	0.708948	0.895005
0.261111	0.501438	0.564435
0.261349	1.06133	0.668026
0.42336	0.786767	0.977992
0.109402	0.660466	0.379769
0.536332	0.590466	0.766971
0.545228	0.587843	0.671564
0.381878	0.202116	0.616476
0.169897	0.5021	0.720941
0.623419	0.736072	0.729406
0.746197	0.478336	0.605316
0.582123	0.761854	0.656226
0.213318	0.480555	0.79962
0.778009	1.21124	0.265102
0.194724	0.42659	0.494225
0.541283	0.704434	0.236277
0.389069	0.315653	1.12217
0.354522	0.508523	0.854308
0.587002	0.506831	0.617668
0.173272	0.688848	0.569647
0.316674	0.795308	0.554485
0.470816	0.78361	0.755246
0.243554	0.675728	0.710359
0.394448	0.32637	0.610993
0.208009	0.234829	0.638142
0.542778	0.652908	0.664941
0.498121	0.421426	0.435555
0.265906	0.438125	0.648398
0.470597	0.603686	0.740238
0.589667	0.262251	0.588992
0.243107	0.384567	0.431322
0.425708	0.760838	0.716757
0.186894	0.376989	0.670966
0.09923	0.591153	0.695415
0.254085	0.649692	0.55615
0.261131	0.573107	0.653423
0.296186	0.309953	0.370319
0.969824	0.449675	0.66643
0.274875	1.18322	0.674416
0.179413	1.21403	0.836286
0.097279	0.446071	0.801935
0.326874	1.37795	0.342983
0.370251	1.47503	0.645889
0.710997	0.576753	0.669998
0.779737	1.07461	0.519516
0.146719	1.35952	0.623361
0.253687	1.13873	0.892774
0.165531	0.307828	0.527312
0.112068	0.61919	0.386984
0.286106	1.10059	0.184975
0.372662	0.40645	0.229835
0.253993	0.626883	0.556566
0.399504	0.742985	0.672484
0.21964	0.497508	0.540799
0.376614	0.533521	0.690627
1.00632	0.439186	0.538191
0.721383		0.663786
0.169329		0.650852
0.031302		0.444552
0.348725		0.861104
0.545242		0.649972
0.29378		0.389311
0.327057		0.409857
0.198908		0.700907
0.233533		0.61046
0.251926		0.343681
0.242715		0.82578
0.303268		0.671734
0.30113		0.435219
0.204117		0.618036
0.463448		0.911336
0.223235		0.553433
0.276141		1.63348
0.160783
0.313731
0.058101
0.263592
0.087974
0.299151
0.461223
0.451885
0.391325
0.334467
0.361968
0.242585
0.682749
0.596165
0.287405
0.388954
0.28024
0.309728
0.282544
0.308151
0.23872

## Sheet: Fig. 2E
Control	NHSL1 CRISPR 2	NHSL1 CRISPR 21
0.811277	0.776525	0.576915
0.271656	0.691932	0.716974
0.026075	-0.19629	0.649882
0.224612	0.683983	0.650385
0.268312	0.785494	0.265865
0.418881	0.569804	0.237999
0.450011	0.817518	0.316363
0.5715	0.659298	0.430121
0.422035	0.394535	0.361241
0.170035	0.358088	0.493286
-0.17416	0.682354	0.362214
0.365159	0.488837	0.380094
0.632064	0.781598	0.587079
0.198114	0.596783	0.184147
0.379586	0.55903	0.496943
0.015586	0.892274	0.563645
0.861053	0.900808	0.467371
0.62837	0.68489	0.013735
0.448926	0.496853	0.501139
0.680663	0.442899	0.688426
0.104187	0.143215	0.264075
0.541455	0.503801	0.282772
0.155199	0.737589	0.713541
0.437184	0.074969	0.315773
0.414332	0.574815	0.469582
-0.09603	0.446849	0.556543
0.485501	0.519315	0.540111
0.205812	0.449662	0.495498
0.546416	0.840159	0.813486
-0.20889	0.690762	0.435232
0.226393	0.557307	0.716007
0.548547	0.351988	0.597949
0.040684	0.62683	0.395135
0.517145	0.302848	0.467023
0.172844	0.36816	0.572488
0.438438	0.396914	0.415224
0.086284	0.52738	0.601258
0.443702	0.596982	0.218916
0.404944	0.617647	0.407775
0.535748	0.573433	0.534472
0.260409	0.340198	0.716738
0.385921	0.380859	0.434792
0.373481	0.743419	0.36587
0.942861	0.755292	0.77753
0.55874	0.459482	0.436335
0.416942	0.502155	0.162117
0.228596	0.482794	0.495212
0.145021	0.611758	0.713857
0.417851	0.511215	0.691249
0.550949	0.470049	0.317771
0.374765	0.751067	0.548321
0.386068	0.573138	0.337601
0.602527	0.713218	0.896547
0.475287	0.549115	0.500101
0.096652	0.227531	0.373779
0.177883	0.293665	0.180616
0.373844	0.688594	0.478613
0.475669	0.374223	0.353589
0.191352	0.7703	0.846394
0.353925	0.793924	0.356008
-0.30951	0.478331	0.643784
0.299978	0.586245	0.639586
0.231938	0.404168	0.648283
0.141322	0.565038	0.525458
0.127054	0.234899	0.54289
0.447192	0.860529	0.478155
0.740652	0.448887	0.358856
0.677658	0.617238	0.58077
0.297732	0.419712	0.531132
0.30398	0.744964	0.491223
0.18461	0.491312	0.129622
0.634807	0.475722	0.181036
0.60431	0.420577	0.258711
0.477311	0.291926	0.126588
0.082843	0.324326	0.581474
0.062684	0.333721	0.185728
-0.00593	0.40104	0.627147
-0.23275	0.45602	0.505859
-0.3252	0.825847	0.592609
-0.01419	0.316181	0.406613
0.376544	0.784841	0.094623
0.673872	0.709737	0.346752
0.467941	0.680937	0.341371
0.736651	0.909169	0.558786
0.68698	0.296163	0.722866
0.773266	0.949462	0.493315
0.251511	0.524858	0.323939
-0.06311	0.601535	0.408629
0.532989	0.462683	0.461298
0.180242	0.448053	0.591509
0.255989	0.660344	0.800093
0.674073	0.296049	0.771153
0.782997	0.288006	0.164077
-0.06536	0.257872	0.597415
0.293508	0.810229	0.749321
0.523844	0.764736	0.199201
0.351202	0.523434	0.647155
0.70098	0.535783	0.560608
0.420703	0.70267	0.920083
0.45157	0.283286	0.910462
-0.26858	0.635912	0.806116
0.230449	0.614295	0.688163
0.634975	0.87462	0.729399
0.844232	0.627698	0.241238
0.117467	0.346874	0.187479
0.24674	0.826249	0.038558
0.324584	0.66923	0.610952
0.591608	0.653565	0.62801
0.446589	0.506885	0.289191
0.129655	0.443694	0.381529
0.435872	0.8708	0.735688
0.356602	0.505384	0.193518
0.360095	0.507978	0.513164
0.453609	0.427371	0.676893
0.532341	0.531568	0.629965
0.407675	0.475758	0.607854
0.408761	0.588612	0.52905
0.880651	0.342864	0.724956
0.716589	0.712293	0.582754
0.816235	0.383193	0.457975
-0.35428	0.478807	0.457434
0.57959	0.35531	0.261462
0.466286	0.265494	0.508264
0.290493	0.321776	0.430078
0.32969	0.724728	0.50543
0.83992	0.05793	0.531294
0.425626	0.470553	0.572729
0.455352	0.278422	0.702965
0.217346	0.008441	0.715339
0.582083	0.134369	0.70626
0.906775	0.513001	0.615832
0.624264	0.715921	0.56764
0.185398	0.648143	-0.25596
0.756405	0.494282	0.540474
0.305016	0.45997	0.729232
0.324276	0.588684	0.611592
0.436751	0.315604	0.444852
0.353025	0.55173	0.398462
-0.33033	0.494624	0.399791
0.071874		0.389945
0.935605		0.448503
-0.33333		0.683303
0.569727		0.899435
0.42167		0.886225
0.169037		0.473518
-0.1286		0.455761
0.605772		0.484945
0.239538		0.573878
-0.19733		0.889521
0.188089		0.303184
0.177339		0.530727
0.775444		0.366319
-0.13862		0.330698
0.459565		0.867703
0.371114		0.718817
0.558222		0.836676
0.661955
0.104511
0.103553
0.394497
0.326663
0.223097
0.298489
0.39749
0.193492
0.392335
0.235986
0.132721
0.926913
0.075703
0.384561
0.0894
0.190202
0.433237
0.172514
-0.0376
0.515217

## Sheet: Fig. 2F
	B16F1 control	B16F1 control_sem	KO2	KO2_sem	KO21	KO21_sem
15	500.43	216.37	986.497	574.432	1183.9	523.622
30	1058.2	443.898	2148.31	1184.25	2554.81	1080.58
45	1634	681.45	3414.23	1834.63	4065.83	1669.38
60	2237.12	935.266	4849.75	2599.8	5703.79	2302.18
75	2860.23	1202.39	6693.2	3672.13	7738.12	3132.22
90	3732.18	1598.15	8737.37	4855.51	10452.2	4276.68
105	4588.53	1985.06	11081.9	6211.28	14137.5	6013.95
120	5749.99	2557.72	14562	8368.26	18664.6	8174.01
135	7329.13	3328.46	18249.5	10712.2	23763.6	10532.8
150	8732.08	3983.24	23500.8	14204.5	31341.5	14227.6
165	10876.5	5024.43	31055.9	19331.2	39761.7	18743.6

## Sheet: Fig. 3 H
	anti-GFP WB of lysates					anti Myc reprobe of lysates for Myc-Rac						anti-GFP WB of pulldown for GFP-NHSL1 fragments					anti Myc reprobe of pulldown for Myc-Rac

## Sheet: Fig. 3 I
Fragment 1	Fragment 2	Fragment 3	Fragment 4	EGFP
524146	15087375	2476936	798972	1518039
175481	13997990	7840234	1476507	2298051
852892	22675899	18938615	1990380	336411

## Sheet: Fig. 5 B
		Full blot for Figure 5B

## Sheet: Fig. 5 C
		Fig. 5C						IP	IP
		endogenous NHSL1 IP and WB anti WAVE2
						inout		IgG	anti-NHSL1
											WB:
											WAVE2
											heavy chain

## Sheet: Fig. 5 D
	Fig. 5D GST-Abi-SH3 or GST-Abl-SH3 pulldown
			EGFP-NHSL1					Ponceau staining of membrane to show GST fusion proteins used in pulldown
			Western blot: anti GFP 1:2000					Ponceau for Fig. 5D				Ponceau for Fig. S8C
								272 is GST only as control

## Sheet: Fig. 5 E
		Fig. 5E		WB: anti Myc
					Abi1 full length				Abi1 delta SH3
				marker	input	IgG	NHSL1 IP		input	IgG	NHSL1 IP
													Myc-NHSL1
													Myc-PIR121
													Myc-Nap1
													Myc-WAVE2
													Myc-Abi1
													Myc-Abi1 delta-SH3

[truncated: 66 more sheets: Fig. 5 F, Fig. 5 G, Fig. 6 A, Fig. 6 B, Fig. 6 C, Fig. 6 D, Fig. 7 B, Fig. 7 C, Fig. 7 E, Fig. 7 F, Fig. 8 B, Fig. 8 C, Fig. 8 D, Fig. 8 E, Fig. 8 F, Fig. 9 B, Fig. 9 C, Fig. 10 C, Fig. 10 D, Fig. 10 E …]
